# Supplementary material for: Menaquinone 4 Reduces Bone Loss in Ovariectomized Mice through Dual Regulation of Bone Remodeling
Source: Nutrients. 2021 Jul 27;13(8):2570. doi: 10.3390/nu13082570 (PMC8398915; doi:10.3390/nu13082570)
Supplement: Supplementary file 1 [file nutrients-13-02570-s001.zip]

Archive with 1 entries (1 files):
- nutrients-1303895-supplementary.pdf
